# Supplementary material for: Virophage infection mode determines ecological and evolutionary changes in a host-virus-virophage system
Source: ISME J. 2024 Dec 5;18(1):wrae237. doi: 10.1093/ismejo/wrae237 (PMC11653005; doi:10.1093/ismejo/wrae237)
Supplement: 4_DataBaseRepository_wrae237 [file 4_databaserepository_wrae237.txt]

The data are available in the public data repository Zenodo (https://zenodo.org/records/13862446)
